# Supplementary material for: Role of Ascorbic Acid in the Extraction and Quantification of Potato Polyphenol Oxidase Activity
Source: Foods. 2021 Oct 17;10(10):2486. doi: 10.3390/foods10102486 (PMC8535698; doi:10.3390/foods10102486)
Supplement: Supplementary file 1 [file foods-10-02486-s001.zip]

Archive with 1 entries (1 files):
- foods-1339508-supplementary.pdf
